# Supplementary material for: Identification of rumen microbial biomarkers linked to methane emission in Holstein dairy cows
Source: J Anim Breed Genet. 2019 Aug 16;137(1):49–59. doi: 10.1111/jbg.12427 (PMC6972549; doi:10.1111/jbg.12427)
Supplement: Supplementary file 2 [file JBG-137-49-s002.xls]

## Sheet: R1R2
Genus	Samples in R1	Samples in R2	counts in R1	counts in R2	adjPvalues
Succinivibrionaceae_UCG-001	26	4	77.2653	12.7009	0.0452956
rumen_bacterium_YS2_unclassified	8	9	3.27795	15.4452	0.0452956

## Sheet: R1R3
Genus	Samples in R1	Samples in R3	counts in R1	counts in R3	adjPvalues
rumen_bacterium_YS2_unclassified	8	1	3.27795	0.362976	0.00015
Veillonellaceae_UCG-001	30	18	59.3061	33.8661	0.00563
Ruminococcaceae_UCG-013	28	16	25.4817	11.8981	0.0106
Succinivibrio	30	19	185.792	115.414	0.0433
Pirellula	19	3	4.57232	0.933229	0.00487
Candidatus_Hepatincola	30	19	43.6167	27.5304	0.00563
Prevotellaceae_YAB2003_group	30	19	506.379	351.739	0.0231
Lachnospiraceae_ND3007_group	30	19	174.757	123.437	0.0269
unidentified_rumen_bacterium_RFN47	19	6	5.15055	1.72502	0.0239
Alloprevotella	9	14	1.94488	6.58983	0.0239
Anaerovibrio	30	19	67.1241	51.4858	0.0433
Ruminococcaceae_UCG-010	30	19	245.282	193.491	0.0433
Prevotellaceae_UCG-003	30	19	622.825	531.786	0.0239

## Sheet: R2R3
Genera	Samples in R2	Samples in R3	counts in R2	counts in R3	adjPvalues
Succinivibrionaceae_UCG-001	4	18	12.7009	191.491	0.000326384
Lachnospiraceae_NC2004_group	15	19	14.4436	32.3142	0.00425407
unidentified_rumen_bacterium_RFN47	9	6	4.94128	1.72502	0.0174247
Ruminococcaceae_UCG-004	15	17	15.7965	10.3559	0.0314348
Tyzzerella	10	7	8.23457	3.13385	0.0174247
Pirellula	9	3	7.12555	0.933229	0.00247575
Shuttleworthia	15	12	15.3542	6.25621	0.00337745
Candidatus_Endomicrobium	16	16	24.2778	13.6505	0.034153
Anaerotruncus	15	17	28.4553	17.0202	0.00129667
rumen_bacterium_YS2_unclassified	9	1	15.4452	0.362976	0.000326384
Lachnospiraceae_UCG-006	16	17	27.6943	13.3197	0.000326384
Senegalimassilia	16	17	26.6153	13.5017	0.0217982
Ruminococcaceae_UCG-002	16	19	72.9208	49.2905	0.034153
Ruminococcaceae_V9D2013_group	16	17	33.5885	14.447	0.00337745
Ruminococcaceae_UCG-013	16	16	33.6782	11.8981	0.000798147
Veillonellaceae_UCG-001	16	18	61.7451	33.8661	0.0047215
Mogibacterium	16	19	85.5896	46.2072	0.0127935
Ruminiclostridium	16	19	154.815	103.521	0.000326384
Lachnospiraceae_XPB1014_group	16	19	139.923	100.845	0.0047215
Moryella	16	19	274.606	219.775	0.0103552
Papillibacter	16	19	138.188	85.2032	0.000556695
Lachnospiraceae_ND3007_group	16	19	176.439	123.437	0.00220603
Ruminococcaceae_UCG-010	16	19	249.915	193.491	0.00425407
Gastranaerophilales_unclassified	16	19	321.557	239.191	0.00244577
Succinivibrio	16	19	240.373	115.414	0.000326384
Ruminococcaceae_UCG-005	16	19	261.542	142.448	0.0022686
Ruminococcaceae_NK4A214_group	16	19	1176.12	838.22	0.000381829
Rikenellaceae_RC9_gut_group	16	19	2661.77	2244.21	0.00425407
Christensenellaceae_R-7_group	16	19	1761.59	1272.51	0.000663251
