# Supplementary material for: Identification of rumen microbial biomarkers linked to methane emission in Holstein dairy cows
Source: J Anim Breed Genet. 2019 Aug 16;137(1):49–59. doi: 10.1111/jbg.12427 (PMC6972549; doi:10.1111/jbg.12427)
Supplement: Supplementary file 3 [file JBG-137-49-s003.xls]

## Sheet: R1R2
OTU	Samples.in.R1	Samples.in.R2	counts.in.R1	counts.in.R2	pvalues	adjPvalues	Genus	Clade
denovo982345	27	14	4.85285	2.85844	0.00192574	0.0214958	Methanobrevibacter	Methanobrevibacter_gottschalkii_clade
denovo343500	21	9	2.79327	1.38065	0.00562012	0.0480646	Methanobrevibacter	Methanobrevibacter_gottschalkii_clade
denovo921356	21	10	1.8683	0.991504	0.00331901	0.0329791	Methanobrevibacter	Methanobrevibacter_gottschalkii_clade
denovo682363	19	5	1.49943	0.368454	7.89e-05	0.00142681	Methanobrevibacter	Methanobrevibacter_gottschalkii_clade
denovo288683	9	5	0.84717	0.539265	0.00103549	0.0125353	Methanosphaera	Methanosphaera_sp_ISO3-F5
denovo83676	27	15	2.7449	3.46431	0.00426984	0.0395566	Methanobrevibacter	Methanobrevibacter_gottschalkii_clade
denovo913089	23	15	2.23696	3.38529	0.00575869	0.0490059	Methanobrevibacter	Methanobrevibacter_gottschalkii_clade
denovo141830	23	15	1.71731	3.32503	5.96e-05	0.00111372	Methanobrevibacter	Methanobrevibacter_gottschalkii_clade
denovo82724	20	14	1.18915	2.9328	2.55e-06	7.19e-05	Methanobrevibacter	Methanobrevibacter_gottschalkii_clade
denovo1090859	17	14	1.19598	3.03183	2.88e-05	0.00058145	Methanobrevibacter	Methanobrevibacter_gottschalkii_clade
denovo226136	18	13	1.52854	3.17665	0.000991206	0.0121706	Methanobrevibacter	Methanobrevibacter_gottschalkii_clade
denovo204236	25	16	2.59666	4.64529	0.000492918	0.00687892	Methanobrevibacter	Methanobrevibacter_gottschalkii_clade
denovo1083795	24	16	2.42487	4.42963	0.000449846	0.006437	Methanobrevibacter	Methanobrevibacter_gottschalkii_clade
denovo751479	25	16	5.18906	7.54495	0.00358052	0.0346672	Methanobrevibacter	None
denovo31876	27	16	2.98832	5.40879	2.8e-06	7.75e-05	Methanobrevibacter	Methanobrevibacter_gottschalkii_clade

## Sheet: R1R3
OTU	Samples.in.R1	Samples.in.R3	counts.in.R1	counts.in.R3	pvalues	adjPvalues	Genus	Clade
denovo430103	21	8	4.60244	1.84292	1.31e-05	0.000175174	Methanobrevibacter	Methanobrevibacter_boviskoreani_clade
denovo4567	29	18	3.2669	2.55774	0.00127523	0.0102679	Methanobrevibacter	Methanobrevibacter_gottschalkii_clade
denovo122904	20	6	2.26069	0.873603	0.00475025	0.0301955	Methanobrevibacter	Methanobrevibacter_gottschalkii_clade

## Sheet: R2R3
OTU	Samples.in.R2	Samples.in.R3	counts.in.R2	counts.in.R3	pvalues	adjPvalues	Genera	Clade
denovo1176753	16	18	8.77051	7.80394	0.000442716	0.00438855	Methanobrevibacter	Methanobrevibacter_gottschalkii_clade
denovo167728	16	18	8.62981	7.58225	0.000183623	0.00231909	Methanobrevibacter	Methanobrevibacter_gottschalkii_clade
denovo292835	16	18	8.27685	7.37428	0.00155424	0.0112287	Methanobrevibacter	Methanobrevibacter_gottschalkii_clade
denovo751479	16	13	7.54495	4.39556	0.00498476	0.0267264	Methanobrevibacter	None
denovo771557	16	18	6.73739	5.71675	0.00088072	0.00736092	Methanobrevibacter	Methanobrevibacter_gottschalkii_clade
denovo621215	16	18	6.68675	5.92555	0.00915053	0.0399394	Methanobrevibacter	Methanobrevibacter_gottschalkii_clade
denovo31876	16	17	5.40879	2.31873	1.21e-07	4.86e-06	Methanobrevibacter	Methanobrevibacter_gottschalkii_clade
denovo926029	16	18	6.48997	5.72801	0.00369954	0.0210257	Methanobrevibacter	Methanobrevibacter_gottschalkii_clade
denovo755111	16	14	4.9729	2.12283	0.000142057	0.00193766	Methanobrevibacter	None
denovo204236	16	14	4.64529	1.79639	7.43e-06	0.000194819	Methanobrevibacter	Methanobrevibacter_gottschalkii_clade
denovo430103	13	8	4.42892	1.84292	0.00522895	0.0274319	Methanobrevibacter	Methanobrevibacter_boviskoreani_clade
denovo1083795	16	16	4.42963	2.10972	6.77e-05	0.00112353	Methanobrevibacter	Methanobrevibacter_gottschalkii_clade
denovo226136	13	8	3.17665	1.18479	0.00451476	0.0245149	Methanobrevibacter	Methanobrevibacter_gottschalkii_clade
denovo141830	15	7	3.32503	0.841598	6.95e-05	0.00112824	Methanobrevibacter	Methanobrevibacter_gottschalkii_clade
denovo627069	16	17	4.16945	3.19587	0.00642667	0.0321334	Methanobrevibacter	Methanobrevibacter_gottschalkii_clade
denovo82724	14	10	2.9328	0.966602	6.46e-05	0.00111222	Methanobrevibacter	Methanobrevibacter_gottschalkii_clade
denovo913089	15	16	3.38529	2.08317	0.000176359	0.00227101	Methanobrevibacter	Methanobrevibacter_gottschalkii_clade
denovo83676	15	18	3.46431	2.91169	0.00146437	0.0109497	Methanobrevibacter	Methanobrevibacter_gottschalkii_clade
denovo264524	15	17	2.97924	2.31951	0.00811479	0.0370931	Methanobrevibacter	Methanobrevibacter_gottschalkii_clade
denovo643298	16	18	3.47249	2.7645	0.00540562	0.028088	Methanobrevibacter	Methanobrevibacter_gottschalkii_clade
denovo1097215	15	18	3.80208	3.49536	0.0116863	0.0482711	None	None
denovo545057	14	14	2.43268	1.6485	0.00528137	0.0275374	Methanobrevibacter	Methanobrevibacter_gottschalkii_clade
denovo135941	16	18	3.31985	2.76442	0.00826077	0.0376594	Methanobrevibacter	Methanobrevibacter_gottschalkii_clade
denovo105551	14	16	2.62545	2.06069	0.00367194	0.0209386	Methanobrevibacter	Methanobrevibacter_gottschalkii_clade
denovo887657	15	15	2.70742	1.86101	0.00687136	0.0336447	Methanobrevibacter	Methanobrevibacter_gottschalkii_clade
denovo970608	13	17	1.56083	2.92852	0.00147709	0.0109497	Methanosphaera	Methanosphaera_sp_ISO3-F5
denovo72142	14	18	1.76885	3.37258	0.000489885	0.00466623	Methanobrevibacter	Methanobrevibacter_gottschalkii_clade
denovo921356	10	17	0.991504	2.94466	7.21e-05	0.00114765	Methanobrevibacter	Methanobrevibacter_gottschalkii_clade
denovo209982	16	18	3.13916	4.48044	0.00416057	0.0232583	Methanobrevibacter	Methanobrevibacter_ruminantium_clade
denovo913156	14	18	2.36253	4.15354	0.00554568	0.0285661	Methanobrevibacter	Methanobrevibacter_ruminantium_clade
denovo827828	14	18	2.81903	4.65362	0.00327553	0.0191919	Group12	Group12_sp
denovo440161	16	18	3.9477	5.40534	0.00259813	0.0165291	Methanobrevibacter	Methanobrevibacter_gottschalkii_clade
denovo58829	14	18	2.45925	4.49899	0.00413334	0.0231821	Methanosphaera	Methanosphaera_sp_ISO3-F5
denovo45190	15	18	4.18523	5.64701	0.0090383	0.0396175	Methanobrevibacter	Methanobrevibacter_gottschalkii_clade
denovo270891	8	11	1.70179	3.23945	0.0114483	0.0476756	None	None
denovo1158700	15	18	3.5521	5.42872	0.00082076	0.00696217	Methanobrevibacter	Methanobrevibacter_ruminantium_clade
denovo343500	9	18	1.38065	4.3438	0.00281205	0.0171668	Methanobrevibacter	Methanobrevibacter_gottschalkii_clade
denovo977248	9	18	1.53655	4.43903	0.00669588	0.0331371	Methanobrevibacter	Methanobrevibacter_gottschalkii_clade
denovo921619	10	18	1.77564	4.84448	0.000626876	0.00556679	Methanobrevibacter	Methanobrevibacter_gottschalkii_clade
denovo1095398	16	18	4.50788	6.14303	0.00280099	0.0171668	Methanobrevibacter	Methanobrevibacter_ruminantium_clade
denovo569268	16	18	4.42496	6.14878	0.000465296	0.00448727	Methanobrevibacter	Methanobrevibacter_ruminantium_clade
denovo1094620	16	18	4.13369	6.39617	5.09e-06	0.000139927	Methanobrevibacter	Methanobrevibacter_ruminantium_clade
denovo509548	15	18	5.06705	6.75983	0.00198499	0.013315	Group12	Group12_sp
denovo676573	11	18	2.69526	6.08147	0.00288916	0.0173888	Methanobrevibacter	Methanobrevibacter_gottschalkii_clade
denovo982345	14	18	2.85844	6.03538	0.00027554	0.0031743	Methanobrevibacter	Methanobrevibacter_gottschalkii_clade
denovo156027	14	18	3.37397	6.67181	9.33e-05	0.00139208	Methanobrevibacter	Methanobrevibacter_gottschalkii_clade
