# Supplementary material for: Identification of rumen microbial biomarkers linked to methane emission in Holstein dairy cows
Source: J Anim Breed Genet. 2019 Aug 16;137(1):49–59. doi: 10.1111/jbg.12427 (PMC6972549; doi:10.1111/jbg.12427)
Supplement: Supplementary file 4 [file JBG-137-49-s004.xls]

## Sheet: sPLS-DA
OTU	PC	Analysis
1649	PC1	sPLS-DA
1847	PC1	sPLS-DA
157	PC1	sPLS-DA
361	PC1	sPLS-DA
241	PC1	sPLS-DA
122	PC1	sPLS-DA
209	PC1	sPLS-DA
237	PC1	sPLS-DA
3762	PC1	sPLS-DA
56	PC1	sPLS-DA
364	PC1	sPLS-DA
529	PC1	sPLS-DA
175	PC1	sPLS-DA
1985	PC1	sPLS-DA
534	PC1	sPLS-DA
379	PC1	sPLS-DA
413	PC1	sPLS-DA
1896	PC1	sPLS-DA
262	PC1	sPLS-DA
648	PC1	sPLS-DA
1098	PC1	sPLS-DA
2496	PC1	sPLS-DA
2608	PC1	sPLS-DA
1615	PC1	sPLS-DA
2377	PC1	sPLS-DA
1041	PC1	sPLS-DA
2549	PC1	sPLS-DA
1595	PC1	sPLS-DA
202	PC1	sPLS-DA
506	PC1	sPLS-DA
621	PC1	sPLS-DA
1719	PC1	sPLS-DA
520	PC1	sPLS-DA
1799	PC1	sPLS-DA
228	PC1	sPLS-DA
295	PC1	sPLS-DA
408	PC1	sPLS-DA
702	PC1	sPLS-DA
604	PC1	sPLS-DA
421	PC1	sPLS-DA
110	PC1	sPLS-DA
757	PC1	sPLS-DA
1371	PC1	sPLS-DA
64	PC1	sPLS-DA
1275	PC1	sPLS-DA
158	PC1	sPLS-DA
1166	PC1	sPLS-DA
115	PC1	sPLS-DA
2011	PC1	sPLS-DA
31	PC1	sPLS-DA
1140	PC1	sPLS-DA
1	PC1	sPLS-DA
40	PC1	sPLS-DA
242	PC1	sPLS-DA
401	PC1	sPLS-DA
798	PC1	sPLS-DA
1278	PC1	sPLS-DA
830	PC1	sPLS-DA
1328	PC1	sPLS-DA
1894	PC1	sPLS-DA
374	PC1	sPLS-DA
89	PC1	sPLS-DA
694	PC1	sPLS-DA
629	PC1	sPLS-DA
531	PC1	sPLS-DA
1817	PC1	sPLS-DA
969	PC1	sPLS-DA
925	PC1	sPLS-DA
422	PC1	sPLS-DA
2183	PC1	sPLS-DA
418	PC1	sPLS-DA
261	PC1	sPLS-DA
156	PC1	sPLS-DA
510	PC1	sPLS-DA
251	PC1	sPLS-DA
133	PC1	sPLS-DA
178	PC1	sPLS-DA
263	PC1	sPLS-DA
1530	PC1	sPLS-DA
567	PC1	sPLS-DA
2	PC1	sPLS-DA
3	PC1	sPLS-DA
643	PC1	sPLS-DA
296	PC1	sPLS-DA
48	PC1	sPLS-DA
257	PC1	sPLS-DA
618	PC1	sPLS-DA
441	PC1	sPLS-DA
860	PC1	sPLS-DA
638	PC1	sPLS-DA
6	PC1	sPLS-DA
423	PC1	sPLS-DA
2185	PC1	sPLS-DA
308	PC1	sPLS-DA
108	PC1	sPLS-DA
434	PC1	sPLS-DA
1349	PC1	sPLS-DA
26	PC1	sPLS-DA
163	PC1	sPLS-DA
650	PC1	sPLS-DA
30	PC1	sPLS-DA
1627	PC1	sPLS-DA
3645	PC1	sPLS-DA
1682	PC1	sPLS-DA
136	PC1	sPLS-DA
1826	PC1	sPLS-DA
554	PC1	sPLS-DA
22	PC1	sPLS-DA
3935	PC1	sPLS-DA
733	PC1	sPLS-DA
581	PC1	sPLS-DA
692	PC1	sPLS-DA
4	PC1	sPLS-DA
710	PC1	sPLS-DA
466	PC1	sPLS-DA
1448	PC1	sPLS-DA
46	PC1	sPLS-DA
444	PC1	sPLS-DA
930	PC1	sPLS-DA
3281	PC1	sPLS-DA
625	PC1	sPLS-DA
571	PC1	sPLS-DA
992	PC1	sPLS-DA
3246	PC1	sPLS-DA
329	PC1	sPLS-DA
593	PC1	sPLS-DA
1666	PC1	sPLS-DA
1366	PC1	sPLS-DA
118	PC1	sPLS-DA
914	PC1	sPLS-DA
28	PC1	sPLS-DA
213	PC1	sPLS-DA
360	PC1	sPLS-DA
102	PC1	sPLS-DA
533	PC1	sPLS-DA
349	PC1	sPLS-DA
219	PC1	sPLS-DA
291	PC1	sPLS-DA
371	PC1	sPLS-DA
83	PC1	sPLS-DA
120	PC1	sPLS-DA
137	PC1	sPLS-DA
140	PC1	sPLS-DA
238	PC1	sPLS-DA
292	PC1	sPLS-DA
377	PC1	sPLS-DA
1945	PC1	sPLS-DA
3263	PC1	sPLS-DA
876	PC1	sPLS-DA
982	PC1	sPLS-DA
417	PC1	sPLS-DA
319	PC1	sPLS-DA
47	PC1	sPLS-DA
1505	PC1	sPLS-DA
67	PC1	sPLS-DA
3323	PC1	sPLS-DA
79	PC1	sPLS-DA
1018	PC1	sPLS-DA
717	PC1	sPLS-DA
766	PC1	sPLS-DA
484	PC1	sPLS-DA
139	PC1	sPLS-DA
537	PC1	sPLS-DA
2278	PC1	sPLS-DA
146	PC1	sPLS-DA
1963	PC1	sPLS-DA
300	PC1	sPLS-DA
2562	PC1	sPLS-DA
429	PC1	sPLS-DA
3217	PC1	sPLS-DA
1499	PC1	sPLS-DA
125	PC1	sPLS-DA
3540	PC1	sPLS-DA
250	PC1	sPLS-DA
715	PC1	sPLS-DA
3403	PC1	sPLS-DA
1392	PC1	sPLS-DA
55	PC1	sPLS-DA
610	PC1	sPLS-DA
415	PC1	sPLS-DA
823	PC1	sPLS-DA
293	PC1	sPLS-DA
316	PC1	sPLS-DA
724	PC1	sPLS-DA
1402	PC1	sPLS-DA
1775	PC1	sPLS-DA
622	PC1	sPLS-DA
476	PC1	sPLS-DA
1636	PC1	sPLS-DA
1747	PC1	sPLS-DA
2442	PC1	sPLS-DA
580	PC1	sPLS-DA
886	PC1	sPLS-DA
761	PC1	sPLS-DA
1173	PC1	sPLS-DA
1243	PC1	sPLS-DA
1565	PC1	sPLS-DA
13	PC1	sPLS-DA
3449	PC1	sPLS-DA
1808	PC1	sPLS-DA
672	PC2	sPLS-DA
45	PC2	sPLS-DA
99	PC2	sPLS-DA
35	PC2	sPLS-DA
54	PC2	sPLS-DA
44	PC2	sPLS-DA
180	PC2	sPLS-DA
3525	PC2	sPLS-DA
2363	PC2	sPLS-DA
2454	PC2	sPLS-DA
10	PC2	sPLS-DA
2477	PC2	sPLS-DA
635	PC2	sPLS-DA
1889	PC2	sPLS-DA
1928	PC2	sPLS-DA
4063	PC2	sPLS-DA
3547	PC2	sPLS-DA
2219	PC2	sPLS-DA
309	PC2	sPLS-DA
1481	PC2	sPLS-DA
1683	PC2	sPLS-DA
968	PC2	sPLS-DA
39	PC2	sPLS-DA
1027	PC2	sPLS-DA
854	PC2	sPLS-DA
1035	PC2	sPLS-DA
327	PC2	sPLS-DA
1400	PC2	sPLS-DA
932	PC2	sPLS-DA
477	PC2	sPLS-DA
3891	PC2	sPLS-DA

## Sheet: sPLS
OTU	Analysis
1649	sPLS
3991	sPLS
2496	sPLS
621	sPLS
209	sPLS
3762	sPLS
1799	sPLS
2608	sPLS
667	sPLS
237	sPLS
506	sPLS
249	sPLS
534	sPLS
152	sPLS
364	sPLS
1164	sPLS
2533	sPLS
1847	sPLS
31	sPLS
2011	sPLS
1615	sPLS
115	sPLS
648	sPLS
1787	sPLS
1719	sPLS
411	sPLS
529	sPLS
305	sPLS
228	sPLS
999	sPLS
241	sPLS
110	sPLS
2552	sPLS
295	sPLS
202	sPLS
3818	sPLS
1275	sPLS
1166	sPLS
1371	sPLS
52	sPLS
56	sPLS
122	sPLS
1098	sPLS
602	sPLS
1033	sPLS
64	sPLS
604	sPLS
157	sPLS
416	sPLS
2562	sPLS
1041	sPLS
757	sPLS
880	sPLS
90	sPLS
175	sPLS
158	sPLS
737	sPLS
636	sPLS
408	sPLS
608	sPLS
146	sPLS
1920	sPLS
71	sPLS
702	sPLS
664	sPLS
22	sPLS
549	sPLS
2377	sPLS
360	sPLS
1896	sPLS
197	sPLS
2549	sPLS
651	sPLS
707	sPLS
1122	sPLS
507	sPLS
520	sPLS
643	sPLS
161	sPLS
3710	sPLS
273	sPLS
511	sPLS
917	sPLS
345	sPLS
242	sPLS
255	sPLS
1714	sPLS
42	sPLS
1003	sPLS
81	sPLS
177	sPLS
1364	sPLS
1985	sPLS
990	sPLS
133	sPLS
3352	sPLS
766	sPLS
435	sPLS
421	sPLS
212	sPLS
878	sPLS
826	sPLS
1647	sPLS
231	sPLS
350	sPLS
1579	sPLS
712	sPLS
1152	sPLS
1143	sPLS
2	sPLS
37	sPLS
1077	sPLS
3483	sPLS
1595	sPLS
2500	sPLS
413	sPLS
349	sPLS
1530	sPLS
315	sPLS
586	sPLS
3443	sPLS
3580	sPLS
379	sPLS
4000	sPLS
233	sPLS
4	sPLS
639	sPLS
356	sPLS
1747	sPLS
426	sPLS
105	sPLS
493	sPLS
466	sPLS
947	sPLS
1112	sPLS
2185	sPLS
714	sPLS
263	sPLS
555	sPLS
697	sPLS
361	sPLS
3704	sPLS
296	sPLS
28	sPLS
3757	sPLS
354	sPLS
1200	sPLS
892	sPLS
167	sPLS
1391	sPLS
630	sPLS
1270	sPLS
1627	sPLS
1905	sPLS
160	sPLS
294	sPLS
441	sPLS
593	sPLS
1075	sPLS
429	sPLS
2057	sPLS
914	sPLS
3281	sPLS
473	sPLS
1500	sPLS
972	sPLS
384	sPLS
1463	sPLS
3886	sPLS
79	sPLS
1636	sPLS
257	sPLS
439	sPLS
620	sPLS
333	sPLS
2267	sPLS
1659	sPLS
2538	sPLS
2470	sPLS
11	sPLS
144	sPLS
423	sPLS
886	sPLS
178	sPLS
687	sPLS
581	sPLS
605	sPLS
3447	sPLS
1366	sPLS
444	sPLS
1924	sPLS
121	sPLS
313	sPLS
554	sPLS
3217	sPLS
574	sPLS
3785	sPLS
89	sPLS
449	sPLS
761	sPLS

## Sheet: 86_common_taxonomy
OTUID	Phylum	Class	Order	Family	Genus
2	Bacteroidetes	Bacteroidia	Bacteroidales	Prevotellaceae	Prevotella
4	Bacteroidetes	Bacteroidia	Bacteroidales	Prevotellaceae	Prevotella
22	Bacteroidetes	Bacteroidia	Bacteroidales	Prevotellaceae	Prevotella
28	Bacteroidetes	Bacteroidia	Bacteroidales	Prevotellaceae	Prevotella
31	Bacteroidetes	Bacteroidia	Bacteroidales	Prevotellaceae	Prevotella
56	Bacteroidetes	Bacteroidia	Bacteroidales	Prevotellaceae	Prevotella
64	Firmicutes	Clostridia	Clostridiales	Ruminococcaceae	Ruminococcaceae_UCG-014
79	Firmicutes	Clostridia	Clostridiales	Ruminococcaceae	Ruminococcaceae_UCG-005
89	Firmicutes	Clostridia	Clostridiales	Ruminococcaceae	Papillibacter
110	Bacteroidetes	Bacteroidia	Bacteroidales	Prevotellaceae	Prevotellaceae_UCG-003
115	Bacteroidetes	Bacteroidia	Bacteroidales	Prevotellaceae	Prevotellaceae_UCG-001
122	Bacteroidetes	Bacteroidia	Bacteroidales	Prevotellaceae	Prevotellaceae_UCG-003
133	Bacteroidetes	Bacteroidia	Bacteroidales	Rikenellaceae	Rikenellaceae_RC9_gut_group
146	Bacteroidetes	Bacteroidia	Bacteroidales	Prevotellaceae	Prevotellaceae_UCG-004
157	Bacteroidetes	Bacteroidia	Bacteroidales	Prevotellaceae	Prevotella
158	Bacteroidetes	Bacteroidia	Bacteroidales	Rikenellaceae	Rikenellaceae_RC9_gut_group
175	Bacteroidetes	Bacteroidia	Bacteroidales	Rikenellaceae	Rikenellaceae_RC9_gut_group
178	Firmicutes	Clostridia	Clostridiales	Ruminococcaceae	Ruminococcaceae_UCG-013
202	Firmicutes	Clostridia	Clostridiales	Ruminococcaceae	uncultured
209	Firmicutes	Clostridia	Clostridiales	Ruminococcaceae	uncultured
228	Bacteroidetes	Bacteroidia	Bacteroidales	Prevotellaceae	Prevotellaceae_UCG-001
237	Spirochaetae	Spirochaetes	Spirochaetales	Spirochaetaceae	Treponema
241	Firmicutes	Clostridia	Clostridiales	Ruminococcaceae	uncultured
242	Bacteroidetes	Bacteroidia	Bacteroidales	Prevotellaceae	uncultured
257	Firmicutes	Clostridia	Clostridiales	Lachnospiraceae	Lachnoclostridium_12
263	Bacteroidetes	Bacteroidia	Bacteroidales	Prevotellaceae	Prevotellaceae_NK3B31_group
295	Bacteroidetes	Bacteroidia	Bacteroidales	Rikenellaceae	Rikenellaceae_RC9_gut_group
296	Firmicutes	Clostridia	Clostridiales	Lachnospiraceae	Roseburia
349	Bacteroidetes	Bacteroidia	Bacteroidales	Prevotellaceae	Prevotella
360	Proteobacteria	Gammaproteobacteria	Aeromonadales	Succinivibrionaceae	Succinivibrio
361	Bacteroidetes	Bacteroidia	Bacteroidales	Prevotellaceae	Prevotella
364	Firmicutes	Clostridia	Clostridiales	Lachnospiraceae	Lachnospiraceae_UCG-006
379	Firmicutes	Clostridia	Clostridiales	Ruminococcaceae	Ruminococcaceae_UCG-010
408	Bacteroidetes	Bacteroidia	Bacteroidales	Bacteroidales_Incertae_Sedis	Phocaeicola
413	Firmicutes	Clostridia	Clostridiales	Ruminococcaceae	Ruminococcaceae_NK4A214_group
421	Proteobacteria	Gammaproteobacteria	Aeromonadales	Succinivibrionaceae	Ruminobacter
423	Chloroflexi	Anaerolineae	Anaerolineales	Anaerolineaceae	uncultured
429	Firmicutes	Clostridia	Clostridiales	Lachnospiraceae	Coprococcus
441	Firmicutes	Clostridia	Clostridiales	Lachnospiraceae	Lachnospiraceae_XPB1014_group
444	Bacteroidetes	Bacteroidia	Bacteroidales	Prevotellaceae	Prevotellaceae_unclassified
466	Bacteroidetes	Bacteroidia	Bacteroidales	Prevotellaceae	Prevotellaceae_unclassified
506	Firmicutes	Clostridia	Clostridiales	Ruminococcaceae	Ruminococcaceae_V9D2013_group
520	Bacteroidetes	Bacteroidia	Bacteroidales	Prevotellaceae	Prevotellaceae_UCG-001
529	Cyanobacteria	Melainabacteria	Gastranaerophilales	Gastranaerophilales_unclassified	Gastranaerophilales_unclassified
534	Firmicutes	Clostridia	Clostridiales	Ruminococcaceae	Ruminococcaceae_UCG-014
554	Bacteroidetes	Bacteroidia	Bacteroidales	Prevotellaceae	Prevotella
581	Firmicutes	Clostridia	Clostridiales	Ruminococcaceae	Ruminococcaceae_UCG-014
593	Bacteroidetes	Bacteroidia	Bacteroidales	Prevotellaceae	Prevotellaceae_UCG-001
604	Bacteroidetes	Bacteroidia	Bacteroidales	Prevotellaceae	Prevotella
621	Firmicutes	Clostridia	Clostridiales	Ruminococcaceae	Ruminococcus
643	Firmicutes	Clostridia	Clostridiales	Ruminococcaceae	Ruminococcus
648	Cyanobacteria	Melainabacteria	Gastranaerophilales	rumen_bacterium_YS2	rumen_bacterium_YS2_unclassified
702	Bacteroidetes	Bacteroidia	Bacteroidales	Prevotellaceae	Prevotella
757	Planctomycetes	Planctomycetacia	Planctomycetales	Planctomycetaceae	Pirellula
761	Firmicutes	Clostridia	Clostridiales	Lachnospiraceae	Roseburia
766	Bacteroidetes	Bacteroidia	Bacteroidales	Bacteroidales_BS11_gut_group	uncultured_bacterium
886	Bacteroidetes	Bacteroidia	Bacteroidales	Rikenellaceae	Rikenellaceae_RC9_gut_group
914	Bacteroidetes	Bacteroidia	Bacteroidales	Prevotellaceae	Prevotella
1041	Bacteroidetes	Bacteroidia	Bacteroidales	Prevotellaceae	Prevotellaceae_UCG-001
1098	Bacteroidetes	Bacteroidia	Bacteroidales	Prevotellaceae	Prevotella
1166	Saccharibacteria	Unknown_Class	Unknown_Order	Unknown_Family	Candidatus_Saccharimonas
1275	Firmicutes	Clostridia	Clostridiales	Ruminococcaceae	uncultured
1366	Proteobacteria	Gammaproteobacteria	Aeromonadales	Succinivibrionaceae	Succinivibrionaceae_UCG-001
1371	Firmicutes	Clostridia	Clostridiales	Ruminococcaceae	Ruminococcaceae_UCG-014
1530	Bacteroidetes	Bacteroidia	Bacteroidales	Prevotellaceae	Prevotella
1595	Bacteroidetes	Bacteroidia	Bacteroidales	Bacteroidales_RF16_group	uncultured_rumen_bacterium
1615	Bacteroidetes	Bacteroidia	Bacteroidales	Prevotellaceae	Prevotella
1627	Cyanobacteria	Melainabacteria	Gastranaerophilales	Gastranaerophilales_unclassified	Gastranaerophilales_unclassified
1636	Firmicutes	Clostridia	Clostridiales	Family_XIII	Family_XIII_AD3011_group
1649	Bacteroidetes	Bacteroidia	Bacteroidales	Prevotellaceae	Prevotella
1719	Bacteroidetes	Bacteroidia	Bacteroidales	Rikenellaceae	Rikenellaceae_RC9_gut_group
1747	Bacteroidetes	Bacteroidia	Bacteroidales	Rikenellaceae	Rikenellaceae_RC9_gut_group
1799	Bacteroidetes	Bacteroidia	Bacteroidales	Bacteroidales_BS11_gut_group	Bacteroidales_BS11_gut_group_unclassified
1847	Firmicutes	Negativicutes	Selenomonadales	Acidaminococcaceae	Succiniclasticum
1896	Bacteroidetes	Bacteroidia	Bacteroidales	Rikenellaceae	Rikenellaceae_RC9_gut_group
1985	Bacteroidetes	Bacteroidia	Bacteroidales	Bacteroidales_RF16_group	uncultured_rumen_bacterium
2011	Bacteroidetes	Bacteroidia	Bacteroidales	Prevotellaceae	Prevotella
2185	Bacteroidetes	Bacteroidia	Bacteroidales	Prevotellaceae	Prevotella
2377	Firmicutes	Clostridia	Clostridiales	Christensenellaceae	Christensenellaceae_R-7_group
2496	Bacteroidetes	Bacteroidia	Bacteroidales	Prevotellaceae	Prevotella
2549	Spirochaetae	Spirochaetes	Spirochaetales	Spirochaetaceae	Treponema
2562	Bacteroidetes	Bacteroidia	Bacteroidales	Prevotellaceae	Prevotella
2608	Bacteroidetes	Bacteroidia	Bacteroidales	Prevotellaceae	Prevotella
3217	Bacteroidetes	Bacteroidia	Bacteroidales	Bacteroidales_unclassified	Bacteroidales_unclassified
3281	Bacteroidetes	Bacteroidia	Bacteroidales	Prevotellaceae	Prevotella
3762	Bacteroidetes	Bacteroidia	Bacteroidales	Prevotellaceae	Prevotella

## Sheet: 65_DA
OTUID	DA
2	R2R3_R1R2
4	R2R3
22	R2R3
31	R2R3
56	R2R3_R1R2_R1R3
79	R2R3
89	R2R3
110	R1R2
115	R2R3
122	R2R3_R1R3
133	R2R3_R1R3
157	R2R3_R1R2
158	R2R3
175	R2R3
178	R2R3
202	R2R3
209	R2R3
228	R2R3
237	R2R3
241	R2R3
242	R2R3_R1R2
257	R1R2
263	R2R3_R1R3
295	R2R3_R1R2
296	R2R3_R1R2
349	R2R3
360	R2R3
361	R2R3_R1R2
364	R2R3_R1R2
379	R2R3
408	R2R3
413	R2R3
421	R2R3
423	R2R3
429	R2R3
441	R2R3_R1R3
466	R2R3_R1R2
506	R2R3
529	R2R3_R1R2
534	R2R3_R1R3
554	R2R3
621	R2R3
643	R2R3_R1R2
648	R2R3_R1R3
702	R1R2
757	R2R3_R1R3
1098	R2R3
1275	R2R3
1366	R2R3_R1R2_R1R3
1530	R2R3_R1R2
1595	R2R3
1627	R2R3
1636	R2R3
1649	R2R3_R1R2_R1R3
1799	R2R3_R1R3
1847	R2R3
1896	R2R3
1985	R2R3
2011	R2R3
2185	R2R3
2377	R2R3
2496	R2R3
2562	R2R3
2608	R2R3_R1R3
3762	R2R3
