# Supplementary material for: Identification of rumen microbial biomarkers linked to methane emission in Holstein dairy cows
Source: J Anim Breed Genet. 2019 Aug 16;137(1):49–59. doi: 10.1111/jbg.12427 (PMC6972549; doi:10.1111/jbg.12427)
Supplement: Supplementary file 6 [file JBG-137-49-s006.xls]

## Sheet: R1R2
MGS	Samples in R1	Samples in R2	counts in R1	counts in R2	adjPvalues	genus
MGS154	4	1	3.12e-07	2.02e-08	0.0265801	Ruminococcus
MGS625	2	6	8.45e-08	5.093e-07	0.0316954	unclassified Bacteroidales
MGS512	3	1	2.191e-07	3.7e-08	0.0265801	Methanosphaera
MGS231	3	1	1.978e-07	1.36e-08	0.0120426	unclassified Lachnospiraceae
MGS083	6	1	3.296e-07	2.03e-08	0.0454696	Prevotella

## Sheet: R1R3
MGS	Samples in R1	Samples in R3	counts in R1	counts in R3	adjPvalues	genus
MGS003	11	10	0.00012824	8.121e-05	4.7855e-47	unclassified
MGS076	11	10	0.00011286	0.00013777	8.28545e-47	unclassified
MGS001	11	10	9.565e-05	0.00010846	2.4194e-17	unclassified
MGS002	11	9	3.09822e-05	1.2665e-05	3.20921e-07	unclassified
MGS461	11	10	5.181e-05	3.413e-05	4.81366e-06	unclassified
MGS039	7	10	2.9687e-06	1.3228e-05	0.0246765	unclassified

## Sheet: R2R3
MPGS	Samples in R2	Samples in R3	counts in R2	counts in R3	adjPvalues	genus
MGS164	9	10	3.7e-05	1.76e-05	0.0304848	unclassified
MGS059	9	10	1.15e-05	2.89e-05	0.0101533	Prevotella
MGS098	9	10	5.47e-06	1.82e-05	0.00304867	unclassified Prevotellaceae
MGS019	9	10	6.26e-06	1.42e-05	0.0137524	Prevotella
MGS313	9	10	8.99e-06	1.65e-05	0.0366004	Prevotella
MGS140	9	10	1.11e-05	1.87e-05	0.010322	Prevotella
MGS477	9	10	1.77e-06	7.11e-06	0.0118576	unclassified
MGS222	9	10	6.27e-06	1.19e-05	0.0085316	Prevotella
MGS504	9	10	6.71e-06	1.22e-05	0.0118576	Prevotella
MGS192	9	10	2.7e-06	7.2e-06	0.0118576	Prevotella
MGS160	9	10	6.44e-06	1.12e-05	0.027262	Prevotella
MGS116	9	10	5.12e-06	9.58e-06	0.043365	unclassified Succinivibrionaceae
MGS566	9	10	3.54e-06	7.77e-06	0.00304867	Prevotella
MGS005	9	10	8.41e-06	1.31e-05	0.0242623	Prevotella
MGS260	9	10	3.96e-06	8.12e-06	0.0275348	unclassified Bacteroidales
MGS145	9	10	2.59e-06	6.41e-06	0.00188574	unclassified Bacteroidales
MGS073	9	10	1.57e-06	5.1e-06	0.00304867	Prevotella
MGS125	9	10	3.24e-06	6.95e-06	0.00391166	Prevotella
MGS049	9	10	1.66e-06	5.13e-06	0.00188574	Prevotella
MGS382	9	10	2.65e-06	6.14e-06	0.00640401	unclassified
MGS503	9	10	6.4e-06	1.03e-05	0.0366004	unclassified Prevotellaceae
MGS040	9	10	3e-06	6.15e-06	0.00304867	Prevotella
MGS370	9	10	1.21e-06	4.1e-06	0.00304867	Prevotella
MGS103	9	10	6.21e-06	9.52e-06	0.0366004	Prevotella
MGS135	9	10	1.97e-06	4.67e-06	0.00495874	Prevotella
MGS136	9	10	2.72e-06	5.4e-06	0.013421	Prevotella
MGS422	9	10	3.44e-06	6.19e-06	0.0085316	Prevotella
MGS021	9	10	8.03e-06	6.56e-06	0.043365	Prevotella
MGS323	9	10	2.81e-06	5.34e-06	0.0496621	Prevotella
MGS175	9	10	2.58e-06	5.04e-06	0.00526411	Prevotella
MGS460	9	10	1.29e-06	3.56e-06	0.0085316	Prevotella
MGS411	9	10	3.36e-06	1.8e-06	0.0127836	unclassified Bacteroidales
MGS188	9	10	4.27e-06	6.6e-06	0.0137524	Prevotella
MGS284	9	10	9.65e-07	2.79e-06	0.0168072	Prevotella
MGS326	9	10	1.08e-06	2.91e-06	0.0156256	Prevotella
MGS344	9	10	7.91e-07	2.5e-06	0.0118576	Treponema
MGS015	9	10	2.12e-06	3.83e-06	0.0156256	Prevotella
MGS279	9	10	4.91e-06	6.9e-06	0.0389658	Prevotella
MGS074	9	10	7.47e-07	2.23e-06	0.00640401	Prevotella
MGS496	9	10	1.36e-06	2.75e-06	0.033369	unclassified Bacteroidales
MGS207	9	10	6.2e-07	1.91e-06	0.0085316	unclassified
MGS094	9	10	1.94e-06	3.24e-06	0.0464636	Prevotella
MGS007	9	10	9.99e-07	2.17e-06	0.0304848	unclassified
MGS058	9	10	2.64e-06	1.88e-06	0.0399937	unclassified
MGS078	9	10	5.46e-07	1.61e-06	0.00304867	Prevotella
MGS396	9	10	1.45e-06	2.58e-06	0.043365	unclassified Thermoplasmata
MGS241	9	10	1.14e-06	2.23e-06	0.033369	unclassified Clostridiales
MGS197	9	10	9.5e-07	2e-06	0.0156256	unclassified
MGS527	9	10	1.69e-06	9.52e-07	0.043365	unclassified Clostridiales
MGS196	9	10	7.8e-07	1.78e-06	0.0339731	Fibrobacter
MGS294	9	10	1.05e-06	2.03e-06	0.0258598	unclassified Prevotellaceae
MGS170	9	10	9.4e-07	1.83e-06	0.0085316	unclassified Prevotellaceae
MGS548	9	10	1.47e-06	2.35e-06	0.0226964	Prevotella
MGS179	9	10	1.89e-06	2.79e-06	0.0450231	Prevotella
MGS332	9	10	1.19e-06	1.93e-06	0.0258598	Prevotella
MGS281	9	10	7.4e-07	1.36e-06	0.043365	Prevotella
MGS407	9	10	8.04e-07	1.42e-06	0.0464636	unclassified Bacteroidales
MGS530	9	10	1.17e-06	1.78e-06	0.0230729	Prevotella
MGS041	9	10	3.12e-07	7.91e-07	0.0156256	unclassified Clostridiales
MGS151	9	10	1.07e-06	7.62e-07	0.043365	unclassified Clostridiales
MGS205	9	10	4.38e-07	8.81e-07	0.043365	Ruminococcus
MGS433	9	10	3.97e-07	6.27e-07	0.043365	Prevotella
MGS227	9	10	3.1e-07	5.12e-07	0.043365	Prevotella
MGS324	9	10	3.79e-06	2.39e-06	0.0456163	Succinivibrio
MGS002	9	9	2.78e-05	1.27e-05	0.0312213	unclassified
MGS541	9	9	3.24e-06	7.11e-07	0.00926036	unclassified Bacteroidales
MGS009	9	9	1.48e-06	7.59e-07	0.0190755	unclassified Clostridiales
MGS494	9	8	7.03e-06	1.15e-06	0.043365	unclassified Bacteroidales
MGS124	9	8	1.46e-06	4.48e-07	0.00926036	unclassified Bacteroidales
MGS230	9	8	1.05e-06	5.31e-07	0.0156256	unclassified Bacteroidales
MGS105	9	8	4.29e-07	1.64e-07	0.043365	unclassified Clostridiales
MGS090	9	8	4.35e-07	5.84e-07	0.0156256	unclassified Firmicutes
MGS387	9	7	9.12e-06	9.91e-07	0.0162027	unclassified Bacteroidales
MGS273	9	7	1.25e-06	5.3e-07	0.0137524	unclassified Clostridiales
MGS200	9	7	8.32e-07	2.5e-07	0.0464636	Ruminobacter
MGS208	9	6	2.93e-06	6.14e-07	0.0191085	unclassified Bacteroidales
MGS025	9	6	2.22e-06	5.66e-07	0.0211156	unclassified Clostridiales
MGS184	9	4	1.6e-06	2.05e-07	0.0197693	Prevotella
MGS338	8	10	7.04e-07	3.92e-06	0.035855	Prevotella
MGS182	8	10	1.29e-06	3.43e-06	0.0210751	unclassified Lachnospiraceae
MGS441	8	10	4.39e-07	1.83e-06	0.0137524	unclassified
MGS491	8	10	2.53e-07	1.27e-06	0.00926036	Prevotella
MGS226	8	9	1.81e-07	3.54e-07	0.0141586	unclassified Bacteroidales
MGS187	8	8	2.4e-06	6.78e-07	0.00391166	unclassified Prevotellaceae
MGS062	8	7	7.81e-07	2.99e-07	0.043365	Prevotella
MGS217	8	4	4.19e-07	9.31e-08	0.033369	unclassified Bacteroidales
MGS152	8	3	1.51e-06	1.11e-07	0.0167026	unclassified Clostridiales
MGS029	8	3	8.17e-07	9.01e-08	0.0188816	unclassified Clostridiales
MGS042	8	1	5.16e-07	2.97e-08	0.0258598	unclassified Clostridiales
MGS453	8	1	4.33e-07	2.81e-08	0.0199121	unclassified Spirochaetales
MGS087	7	10	1.89e-07	6.21e-07	0.043365	unclassified Clostridiales
MGS144	7	9	1.92e-07	4.43e-07	0.0207599	unclassified Lachnospiraceae
MGS243	7	7	2.98e-07	5.14e-07	0.0405679	unclassified Bacteroidales
MGS606	7	1	8.06e-07	6.55e-08	0.0194839	unclassified Bacteroidetes
MGS100	6	10	3.78e-07	2.68e-06	0.0440485	unclassified
MGS262	6	10	4.16e-07	2.51e-06	0.027262	Prevotella
MGS234	6	10	2.75e-07	1.24e-06	0.010322	Alistipes
MGS134	6	10	1.87e-07	9.58e-07	0.033369	Prevotella
MGS093	6	7	3.69e-07	7.92e-07	0.0110592	unclassified
MGS320	6	7	2.29e-07	1.3e-07	0.0199121	unclassified Clostridiales
MGS361	6	1	5.16e-07	5.06e-08	0.0369014	unclassified Bacteroidales
MGS450	5	3	3.58e-07	9.54e-08	0.0137524	unclassified
MGS612	5	3	3.32e-07	1.08e-07	0.0225465	unclassified
MGS283	5	1	1.7e-07	1.5e-08	0.043365	Ruminococcus
MGS482	5	1	1.27e-07	1e-08	0.0207599	Fibrobacter
MGS063	4	10	8.07e-07	6.33e-06	0.0374991	unclassified
MGS057	4	9	9.96e-08	7.07e-07	0.0241158	unclassified
MGS518	4	2	2.35e-07	7.12e-08	0.0260076	unclassified
MGS339	3	9	1.34e-07	8.91e-07	0.00391166	unclassified Ruminococcaceae
MGS351	2	9	4.89e-08	3.57e-07	0.0161507	Prevotella
MGS231	1	9	1.36e-08	4.88e-07	0.0156256	unclassified Lachnospiraceae
MGS110	1	9	2.7e-08	2.64e-07	0.0312213	unclassified
MGS464	1	5	7.11e-08	3.79e-07	0.033369	unclassified
MGS512	1	4	3.7e-08	3.17e-07	0.0085316	Methanosphaera
MGS648	1	4	1.33e-08	1.76e-07	0.0163212	Prevotella
MGS513	1	3	3.82e-08	1.47e-07	0.0399937	Treponema
